# Supplementary material for: Diagnostic value of serum procalcitonin, lactate, and high-sensitivity C-reactive protein for predicting bacteremia in adult patients in the emergency department
Source: PeerJ. 2017 Nov 27;5:e4094. doi: 10.7717/peerj.4094 (PMC5708183; doi:10.7717/peerj.4094)
Supplement: Supplemental Information 1 — Complete dataset of the 886 adult patients admitted to the Emergency Department. [file peerj-05-4094-s001.xlsx]

## Sheet: 工作表1
No.	Blood Culture Result	GNB or GPB	Contamination	Pathogenic Bacterial Growth	PCT result (ng/ml)	hs-CRP result (mg/dl)	Lactate result (mg/dl)
1	Negative	NA	N	NA	0.14	11.9	19.6
2	Negative	NA	N	NA	0.41	0.89	11
3	Negative	NA	N	NA	1.57	4.45	15.3
4	Negative	NA	N	NA	1.69	28.27	20.3
5	Negative	NA	N	NA	0.43	0.8	16.8
6	Negative	NA	N	NA	0.32	6.6	10.1
7	Positive	GNB	N	Escherichia coli	28.91	11.84	14.4
8	Positive	GNB	N	Escherichia coli	0.12	0.26	27.9
9	Negative	NA	N	NA	7.08	18.35	24.1
10	Negative	NA	N	NA	0.18	4.63	17.2
11	Positive	GPB	N	Streptococcus cristatus	1.59	3.71	78.6
12	Negative	NA	N	NA	0.32	1.81	28.5
13	Negative	NA	N	NA	1.11	2.02	91.8
14	Negative	NA	N	NA	0.04	3.03	17.7
15	Negative	NA	N	NA	0.05	0.28	19.6
16	Positive	GNB	N	Enterobacter sakazakii	0.48	13.95	21
17	Negative	NA	N	NA	0.13	4.21	20.5
18	Negative	NA	N	NA	1.56	1.23	23.9
19	Negative	NA	N	NA	0.07	10.3	14.4
20	Positive	GPB	N	Staphylococcus sciuri	0.41	14.57	20.5
21	Negative	NA	N	NA	1.83	23.68	26.7
22	Negative	NA	N	NA	0.36	4.49	14.7
23	Negative	NA	N	NA	1.97	18.8	140.4
24	Negative	NA	N	NA	0.29	11.97	23.7
25	Negative	NA	N	NA	0.14	5.39	24.9
26	Positive	GNB	N	Pseudomonas aeruginosa	31.06	39	51.5
27	Negative	NA	N	NA	0.07	20.62	15.5
28	Negative	NA	Y	NA	0.12	3.38	13
29	Negative	NA	N	NA	0.19	1.9	14.7
30	Negative	NA	N	NA	0.04	4.08	23.5
31	Positive	GPB	N	Streptococcus bovis II (Strep. group D)	1.1	1.48	10.9
32	Negative	NA	N	NA	2.62	20.82	12.8
33	Negative	NA	N	NA	0.11	1.67	31.3
34	Positive	GPB	N	Staphylococcus aureus	0.07	0.51	25.1
35	Positive	GPB	N	Streptococcus mitis group	0.1	1.01	29.7
36	Positive	GNB	N	Escherichia coli	4.1	30.97	12.5
37	Negative	NA	N	NA	0.13	10.19	14.3
38	Negative	NA	N	NA	0.13	6.12	11.8
39	Positive	GNB	N	Escherichia coli	0.24	2.01	26.5
40	Negative	NA	N	NA	0.07	3.02	16.7
41	Negative	NA	N	NA	7.46	1.47	31.6
42	Negative	NA	N	NA	0.14	1.92	15.3
43	Positive	GPB	N	Staphylococcus aureus	2.33	1.59	17.9
44	Positive	GNB	N	Acinetobacter baumannii/calcoaceticus complex	7.95	3.09	65.6
45	Positive	GNB	N	Escherichia coli	42.1	18.8	43.6
46	Negative	NA	N	NA	1.86	4.22	32.6
47	Negative	NA	N	NA	0.16	13.06	9.4
48	Negative	NA	N	NA	0.17	11.94	23.5
49	Negative	NA	N	NA	0.04	2.71	16.7
50	Positive	GNB	N	Escherichia coli	0.66	2.85	76.5
51	Negative	NA	N	NA	0.34	2.8	18.6
52	Positive	GNB	N	Escherichia coli	134.07	2.49	8.6
53	Negative	NA	N	NA	2.97	24.96	14
54	Negative	NA	N	NA	1.08	17.54	50
55	Positive	GNB	N	Escherichia coli	26.96	6.52	26.7
56	Negative	NA	N	NA	0.45	0.29	16.5
57	Positive	GPB	N	Streptococcus dysgalactiae	19.18	13.22	206.1
58	Negative	NA	N	NA	1.69	24.38	23.6
59	Negative	NA	N	NA	0.29	2.26	20.3
60	Negative	NA	N	NA	0.37	0.16	43
61	Negative	NA	N	NA	0.08	7.41	18.3
62	Negative	NA	N	NA	0.24	12.36	12.2
63	Negative	NA	N	NA	164.67	1.49	43.4
64	Negative	NA	N	NA	0.17	2.83	44.8
65	Negative	NA	N	NA	0.04	0.53	10.8
66	Negative	NA	N	NA	5.23	2.18	49.5
67	Negative	NA	N	NA	0.59	3.25	30.7
68	Negative	NA	N	NA	0.04	0.51	10.7
69	Negative	NA	N	NA	10.16	11.99	33.5
70	Negative	NA	N	NA	2.5	12.56	37.1
71	Negative	NA	N	NA	0.56	0.49	6.6
72	Negative	NA	N	NA	0.66	4.13	8.9
73	Negative	NA	N	NA	0.04	5.47	11.3
74	Negative	NA	N	NA	0.04	0.1	19.1
75	Negative	NA	N	NA	0.05	0.31	21.3
76	Negative	NA	N	NA	0.18	0.8	4
77	Negative	NA	N	NA	0.27	2.3	33.6
78	Negative	NA	N	NA	0.58	0.36	33.4
79	Negative	NA	N	NA	0.35	2.92	20.8
80	Positive	GNB	N	Escherichia coli	5.99	9.83	16.5
81	Negative	NA	N	NA	0.11	0.06	73.2
82	Negative	NA	N	NA	1.47	2.53	11
83	Negative	NA	N	NA	0.42	6.3	21.7
84	Negative	NA	N	NA	1.35	3.5	29.2
85	Positive	GNB	N	Escherichia coli	1.19	32.79	16.9
86	Negative	NA	N	NA	80.96	2.12	73.6
87	Negative	NA	Y	NA	0.95	16.15	19.4
88	Negative	NA	N	NA	0.3	5.34	16.3
89	Negative	NA	N	NA	2.41	32.95	27.5
90	Positive	GPB	N	Streptococcus agalactiae (Strep. group B)	8.36	3.24	24.6
91	Negative	NA	N	NA	0.13	12.24	13.1
92	Negative	NA	N	NA	5.48	11.61	26.6
93	Positive	GNB	N	Klebsiella pneumoniae ssp pneumoniae	12.15	29.3	46.1
94	Positive	GNB	N	Escherichia coli	6.74	0.99	42.3
95	Positive	GNB	N	Escherichia coli	4.01	4.61	45.4
96	Negative	NA	N	NA	0.07	7.63	13.9
97	Positive	GNB	N	Serratia marcescens	0.5	7.49	18.3
98	Positive	GNB	N	Escherichia coli	19.08	13.2	148.2
99	Negative	NA	N	NA	0.19	4.25	42.2
100	Negative	NA	Y	NA	0.04	0.34	186
101	Positive	GNB	N	Klebsiella pneumoniae ssp pneumoniae	0.88	26.76	25.1
102	Negative	NA	N	NA	1.57	2.4	10.1
103	Negative	NA	N	NA	153.5	4.39	7.5
104	Negative	NA	N	NA	1.1	3.93	18.8
105	Negative	NA	N	NA	0.13	2.97	19.7
106	Positive	GNB	N	Pseudomonas aeruginosa	0.99	0.87	75.2
107	Negative	NA	N	NA	0.57	1.38	16.3
108	Negative	NA	N	NA	0.26	6.11	41.2
109	Negative	NA	N	NA	135.11	23.83	19.6
110	Negative	NA	N	NA	0.04	2.43	17.6
111	Negative	NA	N	NA	0.42	0.7	13.1
112	Negative	NA	N	NA	0.04	0.08	15.1
113	Negative	NA	N	NA	0.27	1.69	9.2
114	Negative	NA	N	NA	0.67	13.7	5.6
115	Positive	GNB	N	Escherichia coli	12.44	2.82	32.6
116	Negative	NA	N	NA	3.42	4.12	7.3
117	Positive	GPB	N	Streptococcus constellatus	34.6	13.8	20
118	Negative	NA	N	NA	0.72	0.81	22.6
119	Negative	NA	N	NA	0.52	20.39	18.4
120	Negative	NA	N	NA	22.19	28.57	16.2
121	Positive	GNB	N	Escherichia coli	10.33	2.58	51.4
122	Negative	NA	N	NA	0.77	28.31	24.3
123	Negative	NA	N	NA	0.04	3.92	12.7
124	Negative	NA	N	NA	0.04	6.63	12.3
125	Negative	NA	N	NA	0.26	0.37	9.7
126	Negative	NA	N	NA	1.58	3.54	9.5
127	Negative	NA	N	NA	0.11	16.14	9.6
128	Negative	NA	N	NA	0.37	3.79	16.7
129	Negative	NA	N	NA	0.95	6.74	12.3
130	Positive	GNB	N	Escherichia coli	2.17	23.43	19.5
131	Negative	NA	N	NA	0.47	0.01	98.8
132	Negative	NA	N	NA	1.88	0.47	14.2
133	Negative	NA	N	NA	17.85	1.89	19.2
134	Negative	NA	N	NA	0.04	0.94	36.2
135	Negative	NA	N	NA	0.08	3.73	16.8
136	Negative	NA	N	NA	0.11	11.4	16.8
137	Positive	GNB	N	Escherichia coli	48.1	21.02	18.9
138	Negative	NA	N	NA	0.64	10.7	66.9
139	Negative	NA	N	NA	0.53	17.66	12.2
140	Negative	NA	N	NA	0.28	3.22	13
141	Negative	NA	N	NA	0.06	0.22	13.6
142	Positive	GNB	N	Salmonella species	84.26	33.1	9.7
143	Negative	NA	N	NA	1.78	24.04	21.3
144	Negative	NA	N	NA	22.32	0.02	39.3
145	Negative	NA	N	NA	0.16	2.28	5.4
146	Negative	NA	N	NA	0.28	6.93	13.9
147	Negative	NA	N	NA	0.22	1.81	46.7
148	Negative	NA	N	NA	0.04	0.07	3.8
149	Negative	NA	N	NA	0.67	5.31	6
150	Positive	GPB	N	Staphylococcus aureus	5.92	31.11	21.5
151	Negative	NA	N	NA	2.25	19.57	8.6
152	Negative	NA	N	NA	0.54	0.31	23.7
153	Negative	NA	N	NA	201	11.71	16.9
154	Negative	NA	N	NA	0.27	2.43	15
155	Negative	NA	N	NA	0.59	18.64	15.7
156	Negative	NA	N	NA	61.12	21.51	49.7
157	Negative	NA	Y	NA	0.23	5.28	36
158	Negative	NA	Y	NA	0.05	9.79	17.3
159	Negative	NA	N	NA	0.39	7.55	4.5
160	Negative	NA	N	NA	0.04	9.85	15.2
161	Negative	NA	Y	NA	0.04	5.68	30.1
162	Positive	GNB	N	Escherichia coli	44.86	22.41	17.1
163	Negative	NA	N	NA	1.49	1.65	39.6
164	Negative	NA	N	NA	1.37	5.59	23.6
165	Negative	NA	N	NA	39.1	11.38	17.8
166	Positive	GNB	N	Klebsiella pneumoniae ssp pneumoniae	8.27	24.87	44.9
167	Negative	NA	N	NA	0.04	1.19	8.7
168	Negative	NA	N	NA	0.04	2.81	13
169	Positive	GPB	N	Coagulase-negative Staphylococcus	0.04	0.71	31
170	Negative	NA	N	NA	0.25	6.61	15
171	Negative	NA	N	NA	4.22	35.5	10.8
172	Negative	NA	N	NA	1.93	4.21	16.9
173	Positive	GNB	N	Escherichia coli	0.73	4.42	15.2
174	Negative	NA	N	NA	0.35	5.69	62.5
175	Negative	NA	N	NA	0.06	20.35	12.2
176	Negative	NA	N	NA	2.1	3.87	30.5
177	Positive	GPB	N	Staphylococcus epidermidis	0.04	4.25	31.9
178	Negative	NA	N	NA	0.18	12.32	29.7
179	Negative	NA	N	NA	0.24	11.83	27.4
180	Negative	NA	N	NA	0.32	2.5	33.8
181	Negative	NA	N	NA	0.66	13.34	10.1
182	Positive	GNB	N	Escherichia coli	1.04	7.92	33.6
183	Negative	NA	Y	NA	0.05	3.74	12.1
184	Negative	NA	N	NA	1.57	1.17	17.5
185	Negative	NA	N	NA	4.56	21.54	32.7
186	Positive	GNB	N	Serratia marcescens	17.25	15.92	21.3
187	Negative	NA	N	NA	4.99	3.23	16
188	Negative	NA	N	NA	6.46	4.58	15.6
189	Positive	GNB	N	Enterobacter cloacae	23.28	4.48	30.4
190	Positive	GNB	N	Enterobacter cloacae	130.63	2.96	19.8
191	Negative	NA	N	NA	0.58	7.92	12.1
192	Negative	NA	N	NA	0.12	1.06	20
193	Negative	NA	N	NA	0.13	4.06	15.3
194	Positive	GNB	N	Escherichia coli	6.75	27.54	10.6
195	Positive	GNB	N	Escherichia coli	21.63	3.87	39.6
196	Negative	NA	N	NA	1.99	17.68	10.3
197	Positive	GNB	N	Pseudomonas aeruginosa	0.28	13.07	26.6
198	Negative	NA	N	NA	4.5	2.03	61.6
199	Negative	NA	Y	NA	3.02	1.65	111.3
200	Negative	NA	N	NA	0.17	15.47	7.5
201	Negative	NA	N	NA	6.56	19.39	17.7
202	Negative	NA	N	NA	0.05	0.34	24
203	Negative	NA	N	NA	5.02	39	11.4
204	Negative	NA	N	NA	0.04	6.13	16.4
205	Negative	NA	N	NA	0.04	2.46	12.7
206	Negative	NA	N	NA	0.04	0.43	11.7
207	Negative	NA	N	NA	0.04	0.2	18.2
208	Negative	NA	N	NA	3.17	2.07	15.2
209	Negative	NA	N	NA	0.18	26.32	12.9
210	Negative	NA	N	NA	0.56	5.38	23.1
211	Negative	NA	N	NA	0.43	6.12	7.9
212	Negative	NA	N	NA	0.04	24.32	32.2
213	Negative	NA	N	NA	0.12	3.48	57.8
214	Negative	NA	N	NA	0.04	1.45	14.7
215	Negative	NA	N	NA	4.85	13.92	8.1
216	Negative	NA	N	NA	36.61	17.93	8.9
217	Negative	NA	N	NA	0.04	4.99	34.5
218	Negative	NA	N	NA	0.51	0.9	5.6
219	Positive	GPB	N	Enterococcus faecalis	1.9	15.39	80.5
220	Negative	NA	Y	NA	0.29	20.1	14.7
221	Negative	NA	N	NA	6.62	1.49	6.7
222	Negative	NA	N	NA	0.12	6.99	16.9
223	Negative	NA	N	NA	0.12	6.4	25.2
224	Negative	NA	N	NA	0.9	6.04	9.7
225	Negative	NA	N	NA	69.66	21.59	31.5
226	Positive	GNB	N	Proteus mirabilis	102.44	15.6	41.3
227	Negative	NA	N	NA	0.98	15.75	10.7
228	Negative	NA	N	NA	0.21	0.19	7.6
229	Negative	NA	N	NA	0.41	0.22	21.3
230	Negative	NA	N	NA	0.64	1.8	3.9
231	Negative	NA	N	NA	0.89	16.11	7
232	Positive	GNB	N	Enterobacter cloacae	5.42	12.05	38.4
233	Negative	NA	N	NA	0.52	1.26	58
234	Negative	NA	N	NA	0.04	0.58	21.2
235	Negative	NA	N	NA	0.05	7.87	10
236	Positive	GNB	N	Escherichia coli	0.04	0.37	17.5
237	Positive	GNB	N	Escherichia coli	3.25	4.52	15.8
238	Negative	NA	N	NA	0.38	9.89	12.6
239	Negative	NA	N	NA	0.29	17.43	20.1
240	Positive	GPB	N	Streptococcus bovis I (Strep. group D)	0.04	0.41	10.1
241	Negative	NA	N	NA	0.44	20.41	11.6
242	Negative	NA	N	NA	0.23	14.83	20.3
243	Positive	GNB	N	Escherichia coli	0.96	0.7	32.5
244	Positive	GNB	N	Escherichia coli	52	7.7	30.2
245	Negative	NA	N	NA	1.62	5.68	14.5
246	Negative	NA	N	NA	0.09	4.14	22.8
247	Negative	NA	N	NA	201	17.69	6.7
248	Negative	NA	N	NA	2.13	5.12	12.2
249	Positive	GNB	N	Salmonella species	0.26	6.28	12.3
250	Negative	NA	N	NA	0.28	4.11	8.9
251	Negative	NA	N	NA	0.15	16.99	23.2
252	Positive	GNB	N	Escherichia coli	34	13.34	40.9
253	Positive	GPB	N	Streptococcus agalactiae (Strep. group B)	0.05	1.69	30.5
254	Negative	NA	N	NA	3.43	17.47	19.8
255	Negative	NA	N	NA	0.04	0.57	7.8
256	Negative	NA	N	NA	0.04	0.64	18.1
257	Negative	NA	N	NA	4.94	39	4.5
258	Negative	NA	N	NA	0.52	7.08	15.3
259	Negative	NA	N	NA	0.1	2.58	16.3
260	Negative	NA	N	NA	0.27	2.3	32.5
261	Positive	GPB	N	Streptococcus mitis group	0.27	20.32	11.4
262	Negative	NA	N	NA	0.7	14.64	21.1
263	Positive	GNB	N	Klebsiella pneumoniae ssp pneumoniae	57.11	5.18	19.8
264	Negative	NA	N	NA	0.04	2.69	27
265	Negative	NA	N	NA	4.9	29.65	20.3
266	Positive	GPB	N	Streptococcus anginosus	4.29	1.52	44.5
267	Negative	NA	N	NA	0.7	20.31	19.9
268	Negative	NA	N	NA	0.33	2.06	22.1
269	Positive	GPB	N	Staphylococcus aureus	13.05	21.59	12.9
270	Positive	GNB	N	Serratia marcescens	75.83	1.86	24
271	Negative	NA	N	NA	7.29	39	5
272	Positive	GNB	N	Escherichia coli	0.58	0.64	67.2
273	Negative	NA	N	NA	0.21	1.49	11.6
274	Negative	NA	N	NA	3.69	1.22	15.4
275	Negative	NA	Y	NA	2.55	21.72	29.9
276	Positive	GNB	N	Escherichia coli	0.37	4.9	29.6
277	Negative	NA	N	NA	0.42	13.33	14.3
278	Negative	NA	N	NA	5.69	1.53	21.1
279	Negative	NA	N	NA	2.47	2.17	17.3
280	Negative	NA	N	NA	44.41	39	31.2
281	Negative	NA	N	NA	1.37	7.55	7.5
282	Negative	NA	N	NA	0.81	17.01	11.4
283	Positive	GNB	N	Salmonella species	84.08	39	156.6
284	Negative	NA	N	NA	6.39	23.44	35
285	Negative	NA	N	NA	0.83	8.62	8
286	Negative	NA	N	NA	0.04	2.16	9.5
287	Negative	NA	N	NA	0.2	11.48	15.8
288	Negative	NA	N	NA	23.33	33.59	33.7
289	Negative	NA	N	NA	0.43	33.07	15.7
290	Positive	GNB	N	Escherichia coli	53.32	7.89	49.3
291	Negative	NA	N	NA	0.33	5.09	160.8
292	Negative	NA	N	NA	0.05	1.24	11.2
293	Negative	NA	N	NA	1.48	10.82	7.9
294	Positive	GNB	N	Serratia marcescens	4.16	7.29	13.1
295	Negative	NA	N	NA	0.04	2.71	9.3
296	Negative	NA	N	NA	1.27	30.63	19.7
297	Negative	NA	N	NA	2.09	15.58	23.4
298	Negative	NA	N	NA	2.57	18.69	24.8
299	Negative	NA	N	NA	0.18	6.68	22.2
300	Negative	NA	N	NA	0.26	16.47	13.3
301	Negative	NA	N	NA	3.64	29.12	10.4
302	Negative	NA	N	NA	0.29	1.43	12.7
303	Positive	GNB	N	Escherichia coli	9.18	3.76	20.2
304	Positive	GNB	N	Escherichia coli	3.9	23.55	15.8
305	Positive	GPB	N	Streptococcus pyogenes (Strep. group A)	5.73	18.11	37.1
306	Positive	GNB	N	Klebsiella pneumoniae ssp pneumoniae	45.96	24.32	27.4
307	Positive	GPB	N	Staphylococcus aureus	0.83	7.98	23.7
308	Positive	GNB	N	Escherichia coli	201	0.36	21.7
309	Negative	NA	N	NA	0.07	1.44	24.2
310	Negative	NA	N	NA	2.32	27.46	11.5
311	Negative	NA	N	NA	6.82	7.26	11.4
312	Negative	NA	N	NA	20.08	6.06	17.8
313	Negative	NA	N	NA	1.73	20.44	7.9
314	Negative	NA	N	NA	7.36	4.67	80.7
315	Negative	NA	N	NA	41.25	25.56	10.4
316	Negative	NA	N	NA	0.13	2.32	43.9
317	Negative	NA	N	NA	0.04	1.11	5.7
318	Negative	NA	N	NA	3.38	6.32	21.3
319	Positive	GNB	N	Escherichia coli	2.2	34.36	25.1
320	Negative	NA	N	NA	0.12	28.46	13.8
321	Negative	NA	N	NA	1.57	26.62	8.2
322	Negative	NA	N	NA	0.07	1.02	32.6
323	Negative	NA	N	NA	0.55	17.8	12.1
324	Positive	GPB	N	Staphylococcus aureus	2.35	20.48	9.8
325	Negative	NA	N	NA	2.26	19.18	16
326	Negative	NA	N	NA	0.1	7.17	14.1
327	Negative	NA	N	NA	0.84	18.95	8.4
328	Negative	NA	N	NA	0.04	0.05	3.8
329	Positive	GPB/GNB	N	Staphylococcus aureus/Pseudomonas aeruginosa	9.29	14.8	36.1
330	Positive	GPB	N	Staphylococcus aureus	1.15	10.73	61.1
331	Negative	NA	N	NA	0.53	0.95	16.8
332	Negative	NA	N	NA	0.45	5.75	7.2
333	Negative	NA	N	NA	0.04	4.4	12.2
334	Negative	NA	Y	NA	2.49	13.18	7.3
335	Negative	NA	N	NA	0.04	0.33	20.2
336	Positive	GNB	N	Escherichia coli	0.26	0.27	18.2
337	Negative	NA	N	NA	28.37	2.86	15.5
338	Negative	NA	N	NA	0.04	0.52	13.6
339	Negative	NA	N	NA	29.77	20.72	13.1
340	Positive	GPB	N	Staphylococcus aureus	5.59	35.27	7.3
341	Negative	NA	Y	NA	0.25	7.44	18.1
342	Positive	GPB	N	Streptococcus dysgalactiae	0.19	0.57	21.4
343	Negative	NA	N	NA	3.22	7.39	13.2
344	Positive	GPB	N	Coagulase-negative Staphylococcus	1.46	6.19	47.7
345	Negative	NA	N	NA	26.35	21.28	7.8
346	Negative	NA	N	NA	0.04	2.13	14.5
347	Negative	NA	N	NA	2.06	15.55	11.1
348	Negative	NA	N	NA	0.58	1.1	16.5
349	Negative	NA	N	NA	0.12	10.47	20.3
350	Negative	NA	N	NA	38.49	39	37.9
351	Negative	NA	N	NA	0.22	0.64	9.2
352	Positive	GNB	N	Proteus mirabilis	1.67	4.73	95.9
353	Negative	NA	N	NA	0.04	0.42	9.5
354	Negative	NA	N	NA	5.98	0.37	16.3
355	Negative	NA	N	NA	0.97	3.74	8.5
356	Negative	NA	N	NA	0.13	8.9	10
357	Negative	NA	N	NA	0.04	2.61	11.6
358	Negative	NA	N	NA	66.08	2.1	15.6
359	Negative	NA	N	NA	0.49	3.43	36.7
360	Positive	GPB	N	Staphylococcus aureus	0.51	7.65	18.9
361	Negative	NA	N	NA	2.75	22.75	16.4
362	Negative	NA	N	NA	109.89	16.55	14.4
363	Negative	NA	N	NA	0.28	5.57	26.6
364	Negative	NA	N	NA	0.04	3.98	6.9
365	Negative	NA	N	NA	0.27	4.19	14.8
366	Negative	NA	N	NA	6.44	32.69	10.4
367	Positive	GNB	N	Pseudomonas aeruginosa	10.39	7.92	50.1
368	Positive	GPB/GNB	N	Enterococcus avium/Escherichia coli	98.52	6.5	68.3
369	Negative	NA	N	NA	34.25	25.98	20.9
370	Negative	NA	N	NA	63	5.83	100.7
371	Negative	NA	N	NA	0.95	15.04	10.6
372	Negative	NA	N	NA	3.61	23.77	12.3
373	Negative	NA	N	NA	1.17	17.06	23.4
374	Negative	NA	N	NA	0.04	5.77	15.6
375	Positive	GNB	N	Klebsiella pneumoniae ssp pneumoniae	8.56	13	17.3
376	Negative	NA	N	NA	21.88	28.49	14
377	Negative	NA	N	NA	0.47	29.74	6.2
378	Positive	GPB	N	Streptococcus parasanguinis	0.55	7.55	18.7
379	Negative	NA	N	NA	0.04	0.1	10.6
380	Negative	NA	N	NA	0.07	1.89	11.5
381	Positive	GPB	N	Staphylococcus aureus	63.15	27.72	62.7
382	Negative	NA	N	NA	3.46	3.78	25.1
383	Negative	NA	N	NA	11.62	22.22	7.6
384	Positive	GPB	N	Coagulase-negative Staphylococcus	14.5	5.69	18.9
385	Negative	NA	N	NA	0.21	3.65	8
386	Negative	NA	N	NA	0.28	23.69	8.5
387	Negative	NA	N	NA	0.67	12.55	8.2
388	Negative	NA	N	NA	0.04	0.29	5.8
389	Negative	NA	N	NA	22.12	1.29	56.1
390	Positive	GPB	N	Streptococcus agalactiae (Strep. group B)	0.79	0.21	26.5
391	Positive	GPB	N	Streptococcus agalactiae (Strep. group B)	16.3	0.16	23.8
392	Negative	NA	N	NA	0.28	7.76	22.2
393	Negative	NA	N	NA	0.92	14.74	19.2
394	Negative	NA	N	NA	1.78	0.93	65.1
395	Negative	NA	N	NA	0.56	3.33	8.1
396	Negative	NA	N	NA	8.8	2.25	9.6
397	Negative	NA	N	NA	0.16	1.13	7.4
398	Positive	GNB	N	Escherichia coli	0.26	3.68	18.2
399	Negative	NA	N	NA	0.84	0.67	36.6
400	Negative	NA	N	NA	0.11	15.5	17.1
401	Negative	NA	N	NA	0.08	10.54	16.7
402	Positive	GPB	N	Coagulase-negative Staphylococcus	0.98	1.19	31.2
403	Negative	NA	N	NA	0.18	0.82	21.6
404	Negative	NA	N	NA	0.9	31.67	10.7
405	Negative	NA	N	NA	23.67	39	18.2
406	Negative	NA	N	NA	0.04	0.25	81.4
407	Negative	NA	N	NA	0.12	7.03	12.3
408	Negative	NA	N	NA	0.09	0.48	12.9
409	Negative	NA	N	NA	25.74	0.09	37.8
410	Positive	GNB	N	Escherichia coli	48.44	5.87	90
411	Negative	NA	N	NA	4.62	20.19	30
412	Negative	NA	N	NA	201	26.21	72
413	Negative	NA	N	NA	0.06	10.13	11.4
414	Negative	NA	N	NA	0.04	0.13	52.7
415	Negative	NA	N	NA	0.1	1.59	34.6
416	Negative	NA	N	NA	0.38	1.27	29.8
417	Negative	NA	N	NA	0.31	0.96	23.1
418	Negative	NA	N	NA	0.1	11.2	11
419	Positive	GNB	N	Klebsiella pneumoniae ssp ozaenae	2.59	13.05	61.1
420	Negative	NA	N	NA	9.02	5.31	40.1
421	Negative	NA	N	NA	0.04	3.25	31.6
422	Negative	NA	N	NA	0.51	21.89	22
423	Positive	GNB	N	Escherichia coli	94.31	9.93	15.3
424	Negative	NA	N	NA	0.53	19.63	8.2
425	Negative	NA	N	NA	0.12	11.97	15.5
426	Negative	NA	N	NA	0.04	0.55	8.9
427	Negative	NA	N	NA	1.16	7.63	26.1
428	Negative	NA	N	NA	8.94	29.71	26.5
429	Negative	NA	N	NA	0.04	11.91	22.6
430	Positive	GNB	N	Escherichia coli	4.91	4.62	38.7
431	Positive	GNB	N	Klebsiella pneumoniae ssp pneumoniae	27.93	13.97	7.4
432	Positive	GNB	N	Escherichia coli	112.23	19.14	16.9
433	Negative	NA	N	NA	2.3	32.76	11.8
434	Negative	NA	N	NA	1.73	14.11	17
435	Negative	NA	N	NA	2.1	7.93	13.4
436	Positive	GPB	N	Staphylococcus aureus	0.4	0.81	26.1
437	Positive	GNB	N	Acinetobacter baumannii/calcoaceticus complex	1.03	14.37	11.4
438	Positive	GNB	N	Providencia stuartii	2.09	0.37	53.2
439	Positive	GNB	N	Escherichia coli	36.33	3.5	28.8
440	Negative	NA	N	NA	0.68	15.31	30.3
441	Negative	NA	N	NA	0.07	1.43	21.2
442	Positive	GNB	N	Escherichia coli	12	20.11	26.1
443	Negative	NA	N	NA	1.12	4.95	149.1
444	Negative	NA	N	NA	5.63	1.83	9.2
445	Negative	NA	N	NA	0.43	5.31	11
446	Negative	NA	N	NA	0.04	0.6	29.3
447	Positive	GNB	N	Klebsiella pneumoniae ssp pneumoniae	180.52	30.45	65.2
448	Negative	NA	N	NA	0.54	17.87	37.5
449	Negative	NA	N	NA	5.26	36.21	57.4
450	Negative	NA	N	NA	0.21	15.02	11.6
451	Negative	NA	N	NA	0.04	1.16	21.6
452	Positive	GNB	N	Escherichia coli	6.32	27.45	91.1
453	Negative	NA	N	NA	6.37	12.23	89.2
454	Negative	NA	N	NA	2.39	17.35	9.1
455	Negative	NA	N	NA	0.13	0.14	20.2
456	Positive	GNB	N	Escherichia coli	0.83	3.45	24.8
457	Positive	GNB	N	Escherichia coli	5.21	5.79	15.3
458	Positive	GPB	N	Coagulase-negative Staphylococcus	0.2	4.67	9.9
459	Positive	GNB	N	Escherichia coli	70.28	34.9	40.8
460	Negative	NA	N	NA	3.73	6.16	12.9
461	Positive	GNB	N	Klebsiella pneumoniae ssp pneumoniae	23.5	19.39	11.5
462	Positive	GNB	N	Escherichia coli	13.9	10.65	62.3
463	Negative	NA	N	NA	0.1	0.46	19
464	Negative	NA	N	NA	0.21	0.13	114
465	Negative	NA	N	NA	0.12	15.28	16.5
466	Negative	NA	N	NA	4.04	12.84	9.6
467	Negative	NA	N	NA	0.51	2.39	33.9
468	Positive	GPB	N	Staphylococcus aureus	22.5	17.4	17.3
469	Negative	NA	N	NA	0.11	5.41	24.2
470	Negative	NA	N	NA	0.9	26.71	11.2
471	Negative	NA	N	NA	0.2	1.17	12.9
472	Negative	NA	N	NA	3.25	29.1	178.2
473	Negative	NA	N	NA	16.16	6.1	17.7
474	Negative	NA	N	NA	0.31	16.73	24.9
475	Negative	NA	N	NA	0.15	1.59	17.3
476	Negative	NA	N	NA	3.19	0.15	10.1
477	Negative	NA	N	NA	5.39	12.15	43.2
478	Negative	NA	N	NA	0.32	4.21	5.7
479	Negative	NA	Y	NA	0.27	13.66	10.6
480	Negative	NA	N	NA	53.5	6.23	31.7
481	Positive	GNB	N	Escherichia coli	23.29	11.85	43.1
482	Negative	NA	N	NA	0.3	1.01	31.7
483	Negative	NA	N	NA	3.27	27.79	58.6
484	Positive	GPB	N	Streptococcus bovis II (Strep. group D)	1.01	0.35	20.2
485	Negative	NA	N	NA	1.07	3.79	210.9
486	Negative	NA	N	NA	1.87	3.13	19.2
487	Negative	NA	N	NA	0.04	0.27	13
488	Positive	GPB	N	Staphylococcus aureus	10.56	39	31.8
489	Positive	GNB	N	Aeromonas hydrophila	13.47	0.79	84.1
490	Positive	GNB	N	Escherichia coli	0.19	0.22	32.7
491	Negative	NA	N	NA	0.5	5.62	19.3
492	Positive	GPB	N	Streptococcus bovis II (Strep. group D)	0.59	0.68	12.6
493	Positive	GNB	N	Klebsiella pneumoniae ssp pneumoniae	29.38	1.77	16.7
494	Negative	NA	N	NA	201	5.15	11.3
495	Negative	NA	N	NA	0.76	15.32	32.5
496	Negative	NA	N	NA	0.09	14.97	9.8
497	Negative	NA	N	NA	4.21	21.08	6.8
498	Positive	GPB	N	Staphylococcus aureus	17.15	26.78	7.4
499	Negative	NA	N	NA	1.18	16.81	12.8
500	Negative	NA	N	NA	0.3	13.92	7.4
501	Negative	NA	N	NA	2.98	7.59	12.2
502	Negative	NA	N	NA	0.04	1.03	13.7
503	Negative	NA	Y	NA	0.83	9.9	10.5
504	Negative	NA	N	NA	0.34	7.62	10.3
505	Negative	NA	N	NA	9.66	20.64	11.3
506	Positive	GNB	N	Pseudomonas aeruginosa	0.04	0.4	15.4
507	Negative	NA	N	NA	43.34	7.55	31.3
508	Negative	NA	N	NA	3.41	39	9.7
509	Negative	NA	N	NA	0.64	2.3	23.6
510	Negative	NA	N	NA	0.06	0.08	36.7
511	Positive	GPB	N	Streptococcus dysgalactiae/canis	40.45	39	51.4
512	Negative	NA	N	NA	0.1	4.28	17.7
513	Negative	NA	N	NA	6.03	12.14	16.5
514	Negative	NA	N	NA	2.86	15.81	14.3
515	Negative	NA	N	NA	0.04	1.85	6.5
516	Negative	NA	N	NA	0.12	1.98	14.8
517	Positive	GPB	N	Enterococcus faecium	0.23	1.69	15.3
518	Negative	NA	N	NA	0.59	3.41	41.1
519	Positive	GNB	N	Escherichia coli	0.14	3.22	85.1
520	Negative	NA	N	NA	1.08	14.2	32.5
521	Positive	GNB	N	Escherichia coli	0.3	0.29	11.6
522	Negative	NA	N	NA	1.87	1.57	12.2
523	Negative	NA	N	NA	0.67	1.85	14.5
524	Positive	GPB	N	Streptococcus dysgalactiae ssp dysgalactiae	6.58	11.98	26.8
525	Negative	NA	Y	NA	0.61	1.42	11.5
526	Negative	NA	N	NA	0.48	1	11.9
527	Negative	NA	N	NA	0.09	14.06	12.2
528	Positive	GNB	N	Escherichia coli	14.37	20.52	8.9
529	Positive	GNB	N	Klebsiella pneumoniae ssp pneumoniae	60.82	13.54	26.6
530	Negative	NA	N	NA	0.99	5.85	17.6
531	Negative	NA	N	NA	0.4	17.9	14
532	Negative	NA	N	NA	0.21	2.05	24.9
533	Negative	NA	N	NA	0.23	2.87	14.6
534	Negative	NA	N	NA	0.09	2.06	7.6
535	Negative	NA	N	NA	3.7	5.27	6.5
536	Negative	NA	N	NA	1.78	39	9.1
537	Negative	NA	N	NA	22.49	39	15.1
538	Negative	NA	N	NA	100.24	0.79	16.1
539	Negative	NA	N	NA	1.07	4.63	21.2
540	Negative	NA	N	NA	1.77	0.86	30.9
541	Negative	NA	N	NA	0.42	18.12	39.2
542	Negative	NA	Y	NA	0.27	10.61	14.7
543	Negative	NA	N	NA	0.41	5.08	18
544	Negative	NA	N	NA	8.49	24.14	2.7
545	Negative	NA	N	NA	0.12	1.91	13.2
546	Negative	NA	N	NA	22.52	7.81	26.3
547	Negative	NA	N	NA	0.11	10.69	9.5
548	Negative	NA	N	NA	0.65	4.46	9.2
549	Negative	NA	N	NA	0.85	36.26	33.7
550	Negative	NA	N	NA	0.08	3.16	43
551	Negative	NA	N	NA	3.06	23.36	13.4
552	Negative	NA	N	NA	0.69	15.67	5.5
553	Negative	NA	N	NA	0.52	7.39	7.1
554	Negative	NA	Y	NA	3.14	27.86	9.2
555	Negative	NA	N	NA	0.11	7.95	11.5
556	Positive	GPB	N	Staphylococcus epidermidis	0.05	2.44	13.4
557	Negative	NA	N	NA	4.07	6.55	42.5
558	Positive	GNB	N	Escherichia coli	5.93	27.76	25.8
559	Negative	NA	N	NA	3.72	19.08	83.6
560	Negative	NA	N	NA	0.24	11.13	10.6
561	Negative	NA	N	NA	0.25	0.52	17.3
562	Negative	NA	N	NA	1.55	10.9	20.5
563	Negative	NA	N	NA	0.18	12.16	14.6
564	Negative	NA	N	NA	0.63	0.95	8.8
565	Negative	NA	N	NA	0.78	14.52	19.3
566	Negative	NA	N	NA	0.04	0.86	10.2
567	Negative	NA	Y	NA	0.98	1.14	19
568	Negative	NA	N	NA	1.27	18.07	21.3
569	Negative	NA	N	NA	80.94	7.53	24.1
570	Negative	NA	N	NA	48.47	5.9	20.6
571	Negative	NA	N	NA	14.24	25.35	15.3
572	Negative	NA	N	NA	1.91	12.64	20.1
573	Positive	GNB	N	Klebsiella pneumoniae ssp pneumoniae	68.37	12.56	14.9
574	Negative	NA	N	NA	0.16	6.39	11.5
575	Negative	NA	N	NA	1.39	39	24.8
576	Negative	NA	N	NA	0.04	0.81	22.3
577	Negative	NA	N	NA	0.45	2.21	9.4
578	Positive	GPB	N	Staphylococcus aureus	0.18	16.78	79.9
579	Negative	NA	N	NA	3.82	10.67	24.2
580	Negative	NA	N	NA	14.46	31.6	163.5
581	Negative	NA	N	NA	0.23	13.55	42.7
582	Negative	NA	N	NA	14.7	14.36	126
583	Negative	NA	N	NA	0.06	0.8	19.5
584	Negative	NA	N	NA	2.98	26.92	20.5
585	Negative	NA	N	NA	0.49	3.24	7.9
586	Negative	NA	N	NA	25.8	34.99	9.3
587	Negative	NA	N	NA	5.5	4.98	5.9
588	Negative	NA	N	NA	8.18	4.11	33.8
589	Negative	NA	N	NA	0.04	0.16	5.5
590	Negative	NA	N	NA	0.12	1.91	47.3
591	Negative	NA	N	NA	75.2	3.55	20.9
592	Positive	GNB	N	Enterobacter cloacae	1.93	26.78	19.2
593	Positive	GPB	N	Staphylococcus haemolyticus	2.36	11.18	10.1
594	Negative	NA	Y	NA	0.13	1.54	29.9
595	Negative	NA	N	NA	0.17	6.73	14.4
596	Positive	GNB	N	Escherichia coli	6.04	14.38	14.5
597	Positive	GNB	N	Klebsiella pneumoniae ssp pneumoniae	2.88	13.56	18.1
598	Positive	GNB	N	Escherichia coli	199.6	36.82	61.2
599	Negative	NA	N	NA	0.18	0.16	15.5
600	Negative	NA	N	NA	2.49	18.8	7.7
601	Negative	NA	N	NA	0.12	3.02	9.6
602	Positive	GNB	N	Escherichia coli	80.04	5.51	55.6
603	Negative	NA	N	NA	0.94	3.9	16.4
604	Positive	GPB	N	Coagulase-negative Staphylococcus	14.25	1.37	15.4
605	Positive	GNB	N	Escherichia coli	1.55	26.16	16.3
606	Negative	NA	N	NA	0.19	2.39	20.9
607	Negative	NA	N	NA	0.08	11.75	6.5
608	Negative	NA	N	NA	0.2	0.41	16.5
609	Positive	GPB	N	Staphylococcus aureus	31.38	39	9.6
610	Positive	GNB	N	Escherichia coli	77.5	10.13	16.3
611	Negative	NA	N	NA	3.2	19.07	15.9
612	Negative	NA	N	NA	0.18	19.17	13.8
613	Positive	GNB	N	Escherichia coli	77.28	0.24	114.6
614	Negative	NA	N	NA	95.54	9.1	30.1
615	Negative	NA	N	NA	0.23	11.01	11
616	Negative	NA	N	NA	2.69	21.72	12.2
617	Negative	NA	N	NA	0.06	0.92	19.6
618	Negative	NA	N	NA	0.04	0.03	27.7
619	Positive	GNB	N	Escherichia coli	23.51	27.75	23.4
620	Negative	NA	N	NA	0.22	0.46	8.2
621	Negative	NA	N	NA	8.77	1.04	13.8
622	Positive	GPB	N	Streptococcus agalactiae (Strep. group B)	0.05	0.56	22.5
623	Negative	NA	Y	NA	3.35	0.05	24.4
624	Negative	NA	N	NA	0.06	2.06	12.6
625	Negative	NA	N	NA	128.24	5.51	43.2
626	Negative	NA	N	NA	1.96	6.33	20.3
627	Negative	NA	N	NA	0.46	14.44	11
628	Negative	NA	N	NA	0.48	7.86	6.1
629	Negative	NA	Y	NA	0.2	6.53	51.6
630	Negative	NA	N	NA	0.41	9.84	12.7
631	Positive	GPB	N	Staphylococcus aureus	6.24	13.18	24.9
632	Negative	NA	N	NA	60.33	0.02	46.4
633	Positive	GNB	N	Morganella morganii	201	30.34	102.3
634	Negative	NA	N	NA	0.59	0.6	18.5
635	Negative	NA	N	NA	0.5	1.38	11.6
636	Negative	NA	N	NA	0.48	1.27	10.7
637	Negative	NA	N	NA	0.88	14.78	8.6
638	Negative	NA	N	NA	0.04	7.59	18.5
639	Positive	GNB	N	Escherichia coli	0.43	7.11	8.7
640	Negative	NA	N	NA	0.48	19.05	24.2
641	Negative	NA	N	NA	0.06	0.58	24.3
642	Negative	NA	N	NA	0.13	1	26.1
643	Negative	NA	N	NA	0.16	24.42	14.3
644	Negative	NA	N	NA	3.35	13.51	25.7
645	Positive	GPB	N	Staphylococcus aureus	0.06	6.78	31.4
646	Negative	NA	N	NA	26.7	30.9	147.3
647	Negative	NA	N	NA	0.69	3.37	16.3
648	Negative	NA	N	NA	201	35.85	13.1
649	Negative	NA	N	NA	58.3	7.21	24.9
650	Negative	NA	N	NA	0.37	0.06	8.2
651	Positive	GPB	N	Streptococcus dysgalactiae/canis	0.58	3.34	10.2
652	Negative	NA	N	NA	1.62	10.91	7.4
653	Positive	GPB	N	Coagulase-negative Staphylococcus	0.09	2.52	8.9
654	Positive	GNB	N	Escherichia coli	74.1	28.45	138.6
655	Negative	NA	N	NA	7.67	12.67	4.4
656	Negative	NA	N	NA	0.14	11.09	18.2
657	Negative	NA	N	NA	0.27	2.1	8.6
658	Positive	GNB	N	Pseudomonas aeruginosa	2.25	2.29	35
659	Negative	NA	N	NA	0.3	3.42	4.8
660	Negative	NA	N	NA	0.16	12.56	12.7
661	Negative	NA	N	NA	0.04	3.6	30.5
662	Negative	NA	N	NA	0.08	1.62	26.4
663	Positive	GNB	N	Escherichia coli	0.59	13.15	5.3
664	Negative	NA	N	NA	0.09	0.32	20.7
665	Negative	NA	N	NA	0.07	0.28	17.7
666	Positive	GPB	N	Streptococcus constellatus	0.18	0.17	23.9
667	Negative	NA	N	NA	0.3	4.21	8.4
668	Negative	NA	N	NA	0.55	23.23	33.1
669	Negative	NA	N	NA	0.75	15.48	32.1
670	Negative	NA	N	NA	0.25	4.93	31.1
671	Negative	NA	N	NA	1.39	6.7	95.9
672	Negative	NA	N	NA	43.39	24.95	13.7
673	Negative	NA	N	NA	38.86	0.12	60.7
674	Negative	NA	N	NA	0.17	4.44	43.3
675	Negative	NA	N	NA	3.7	14.34	10.9
676	Negative	NA	N	NA	39.53	29.23	33.9
677	Negative	NA	N	NA	0.04	1.48	5.8
678	Negative	NA	N	NA	1.75	25.62	6.1
679	Negative	NA	N	NA	0.04	1.97	35.5
680	Negative	NA	N	NA	14.76	5.69	29
681	Negative	NA	N	NA	1.81	25.9	18
682	Negative	NA	N	NA	0.57	7.72	15
683	Negative	NA	N	NA	0.04	1.73	17.3
684	Negative	NA	N	NA	7.15	33.9	13.8
685	Negative	NA	N	NA	0.84	22.9	33.6
686	Negative	NA	N	NA	1.53	6.74	8.6
687	Negative	NA	N	NA	0.04	3.07	15.8
688	Negative	NA	N	NA	6.2	1.25	20.6
689	Positive	GNB	N	Escherichia coli	4.48	4.76	32.3
690	Negative	NA	N	NA	0.28	3.94	11.6
691	Positive	GPB	N	Streptococcus agalactiae (Strep. group B)	2.3	15.23	20.6
692	Positive	GPB	N	Streptococcus agalactiae (Strep. group B)	0.04	3.46	15.6
693	Positive	GPB	N	Staphylococcus aureus	4.13	4.04	10
694	Negative	NA	N	NA	0.43	10.63	28
695	Negative	NA	N	NA	0.04	0.49	19.8
696	Negative	NA	N	NA	0.27	28.69	7.2
697	Negative	NA	N	NA	0.04	0.25	37.4
698	Negative	NA	N	NA	0.98	7.23	16.7
699	Positive	GNB	N	Acinetobacter lwoffii	0.3	7.6	23.2
700	Negative	NA	N	NA	1.27	29.42	28.3
701	Positive	GNB	N	Acinetobacter baumannii/calcoaceticus complex	110.41	27.36	18.8
702	Negative	NA	N	NA	0.49	2.53	16.9
703	Positive	GNB	N	Pseudomonas aeruginosa	128.21	17.22	42.8
704	Positive	GNB	N	Enterobacter cloacae	1.72	9.84	66.8
705	Negative	NA	N	NA	0.98	7.2	29.6
706	Negative	NA	N	NA	2.18	21.64	17.8
707	Negative	NA	N	NA	0.19	12.1	12.4
708	Negative	NA	N	NA	73.76	39	30.7
709	Negative	NA	N	NA	201	27.28	29.5
710	Negative	NA	N	NA	2	17.52	17
711	Negative	NA	N	NA	0.19	7.17	11.8
712	Negative	NA	N	NA	0.07	0.59	29.5
713	Negative	NA	N	NA	0.16	18.07	21.4
714	Negative	NA	N	NA	0.08	18.13	8.2
715	Negative	NA	N	NA	0.04	11.96	15.3
716	Negative	NA	N	NA	2.23	30.13	16.1
717	Negative	NA	N	NA	0.28	5.82	12.5
718	Positive	GPB	N	Coagulase-negative Staphylococcus	0.37	0.91	10.9
719	Negative	NA	N	NA	2.49	24.65	9.2
720	Positive	GPB	N	Staphylococcus warneri	0.04	0.56	18.9
721	Negative	NA	N	NA	1.58	12.65	10.5
722	Negative	NA	N	NA	0.51	11.31	9.4
723	Negative	NA	N	NA	0.22	1.92	6.6
724	Positive	GNB	N	Citrobacter koseri	17.69	6.64	22.5
725	Positive	GNB	N	Klebsiella pneumoniae ssp pneumoniae	201	29.15	14.5
726	Positive	GPB	N	Staphylococcus aureus	36.13	15.9	160.5
727	Positive	GNB	N	Escherichia coli	5.97	20.08	35.3
728	Negative	NA	N	NA	5.44	2.81	38.8
729	Negative	NA	N	NA	0.09	1.89	13.3
730	Positive	GPB	N	Staphylococcus aureus	18.79	19.84	198
731	Negative	NA	N	NA	0.6	39	13.7
732	Negative	NA	N	NA	16.25	7.11	28.7
733	Negative	NA	N	NA	41.3	27.14	133.2
734	Negative	NA	N	NA	6.2	13.72	15.6
735	Positive	GNB	N	Escherichia coli	43.46	33.55	11.9
736	Negative	NA	N	NA	0.18	16.97	6.2
737	Negative	NA	N	NA	3.5	14.17	10.1
738	Negative	NA	N	NA	2.43	26.11	13.6
739	Negative	NA	N	NA	6.63	26.72	14
740	Positive	GPB	N	Staphylococcus aureus	67.79	31.36	39.5
741	Negative	NA	N	NA	0.58	11.48	10.9
742	Negative	NA	N	NA	3.69	13.3	12.3
743	Positive	GNB	N	Aeromonas sobria	201	28.89	141.6
744	Negative	NA	N	NA	1.08	15.81	13.4
745	Negative	NA	N	NA	201	7.9	27.8
746	Negative	NA	N	NA	3.76	2	8.5
747	Negative	NA	N	NA	0.07	5.59	10
748	Negative	NA	N	NA	0.04	2.23	20.1
749	Negative	NA	N	NA	201	12.61	48.7
750	Negative	NA	N	NA	0.45	27.86	8.7
751	Negative	NA	N	NA	10.74	32.86	11.5
752	Negative	NA	N	NA	1.13	24.46	24.7
753	Negative	NA	N	NA	35.02	1.68	10
754	Negative	NA	N	NA	0.69	21.97	16.6
755	Negative	NA	N	NA	4.26	27.01	9.3
756	Negative	NA	N	NA	0.52	6.74	28.2
757	Negative	NA	N	NA	0.77	6.34	12.5
758	Negative	NA	N	NA	0.31	28.09	9.5
759	Negative	NA	N	NA	40.05	13.7	35.1
760	Negative	NA	N	NA	101.13	22.11	8.5
761	Positive	GNB	N	Klebsiella pneumoniae ssp pneumoniae	201	11.5	65.2
762	Negative	NA	N	NA	1.1	27.81	9.2
763	Negative	NA	N	NA	7.08	25.79	14.7
764	Positive	GPB	N	Streptococcus constellatus	0.55	18.6	14.6
765	Negative	NA	N	NA	11.43	39	8.4
766	Negative	NA	N	NA	54.58	21.34	21.9
767	Positive	GNB	N	Escherichia coli	8.2	39	83.8
768	Negative	NA	N	NA	1.23	29.38	13.7
769	Negative	NA	N	NA	129.67	17.74	17.5
770	Negative	NA	N	NA	0.71	4.2	23.6
771	Negative	NA	N	NA	0.36	16.8	9.6
772	Negative	NA	N	NA	103.34	23.51	6.5
773	Positive	GNB	N	Enterobacter cloacae	54.28	16.85	6.9
774	Positive	GNB	N	Pseudomonas aeruginosa	1.86	39	18.1
775	Negative	NA	N	NA	1.54	16.87	17.5
776	Negative	NA	N	NA	0.04	0.22	10.2
777	Negative	NA	N	NA	0.41	10.14	14.8
778	Positive	GNB	N	Escherichia coli	44.3	23.58	86.9
779	Negative	NA	N	NA	17.38	7.53	7.1
780	Positive	GPB	N	Streptococcus dysgalactiae ssp equisimilis	34.89	0.82	51.2
781	Negative	NA	Y	NA	0.6	6.49	7.4
782	Positive	GNB	N	Aeromonas sobria	34.28	17.45	25.6
783	Negative	NA	N	NA	0.27	0.1	20.1
784	Negative	NA	N	NA	0.35	11.94	26.2
785	Negative	NA	N	NA	0.15	5.08	15
786	Negative	NA	N	NA	1.78	25.12	19.1
787	Negative	NA	N	NA	0.13	1.98	20.8
788	Negative	NA	N	NA	0.08	0.48	25
789	Positive	GPB	N	Staphylococcus aureus	12.39	32.22	25.2
790	Negative	NA	N	NA	4.21	0.3	12.1
791	Negative	NA	N	NA	0.04	6.52	5.6
792	Negative	NA	N	NA	184.51	20.79	10.1
793	Negative	NA	Y	NA	8.88	0.03	21.4
794	Negative	NA	N	NA	0.69	0.38	28.9
795	Negative	NA	N	NA	12.13	26.32	9
796	Positive	GPB	N	Staphylococcus aureus	164.52	39	120
797	Positive	GPB	N	Staphylococcus aureus	29.23	5.86	69.8
798	Negative	NA	N	NA	6.71	39	28.8
799	Negative	NA	N	NA	0.78	6.71	10.6
800	Negative	NA	N	NA	4.01	9.62	261
801	Negative	NA	N	NA	38.8	21.95	13.3
802	Negative	NA	N	NA	0.3	16.25	17.4
803	Negative	NA	N	NA	1.66	19.14	20.5
804	Positive	GPB	N	Streptococcus agalactiae (Strep. group B)	68.6	13.48	65.9
805	Negative	NA	N	NA	11.88	10.53	38.2
806	Negative	NA	N	NA	0.31	7.93	37.7
807	Negative	NA	N	NA	0.66	0.89	8.7
808	Negative	NA	N	NA	0.09	18.17	15.4
809	Negative	NA	N	NA	1.51	16.75	11.2
810	Negative	NA	N	NA	1.71	0.06	20.2
811	Negative	NA	N	NA	29.11	21.97	20.9
812	Negative	NA	N	NA	0.85	12.85	30
813	Negative	NA	N	NA	0.66	13.56	44.6
814	Positive	GNB	N	Klebsiella pneumoniae ssp pneumoniae	201	39	50.7
815	Negative	NA	N	NA	1.39	16.05	14.7
816	Negative	NA	N	NA	13.19	12.67	46.4
817	Negative	NA	N	NA	1.74	25.04	38.4
818	Negative	NA	N	NA	0.3	5.63	22
819	Negative	NA	N	NA	3.96	31.32	41.2
820	Negative	NA	N	NA	0.08	5.7	15.7
821	Positive	GNB	N	Salmonella species	1.31	7.24	22.7
822	Negative	NA	N	NA	0.16	12.39	16.2
823	Negative	NA	N	NA	6.51	5.34	18.8
824	Negative	NA	N	NA	9.85	4.27	50.4
825	Positive	GPB	N	Coagulase-negative Staphylococcus	0.21	0.73	88.4
826	Negative	NA	N	NA	0.31	6.77	16.8
827	Negative	NA	N	NA	0.53	16.55	11
828	Negative	NA	N	NA	0.04	4.83	13.8
829	Negative	NA	N	NA	2.26	13.75	7.2
830	Negative	NA	N	NA	0.05	7.44	14.6
831	Negative	NA	N	NA	0.67	21.59	20.6
832	Negative	NA	N	NA	16.48	12.34	10.6
833	Negative	NA	N	NA	0.04	1.39	29.9
834	Positive	GNB	N	Aeromonas caviae	104.99	31.58	78
835	Negative	NA	Y	NA	9.89	28.61	19.1
836	Negative	NA	N	NA	0.11	1.21	18.7
837	Negative	NA	Y	NA	0.2	3.23	20.5
838	Negative	NA	N	NA	2.67	17.82	27.5
839	Negative	NA	N	NA	42.99	26.95	11
840	Negative	NA	N	NA	3.91	0.23	9.2
841	Negative	NA	Y	NA	2.74	14.41	14.8
842	Negative	NA	N	NA	0.16	2.07	10.4
843	Negative	NA	N	NA	6.14	1.79	7.2
844	Negative	NA	N	NA	2.95	3.13	21.8
845	Positive	GPB	N	Staphylococcus aureus	0.06	7.74	16.3
846	Negative	NA	N	NA	0.45	9.66	12.3
847	Negative	NA	N	NA	16.37	15.14	15.2
848	Negative	NA	N	NA	2.78	16.72	15.7
849	Positive	GNB	N	Escherichia coli	25.15	21.03	18.8
850	Negative	NA	N	NA	0.35	26.96	14.7
851	Negative	NA	N	NA	16.31	17.48	13
852	Negative	NA	N	NA	53.84	18.9	56.2
853	Negative	NA	N	NA	0.08	4.92	18.9
854	Negative	NA	N	NA	1.13	15	18.2
855	Negative	NA	N	NA	0.57	0.48	28.6
856	Negative	NA	N	NA	1.69	10.47	23.9
857	Negative	NA	N	NA	0.14	2.91	17.5
858	Negative	NA	N	NA	2.92	26.35	24.3
859	Negative	NA	N	NA	0.2	0.82	19.5
860	Negative	NA	N	NA	0.33	1.1	13
861	Positive	GNB	N	Klebsiella pneumoniae ssp pneumoniae	0.58	10.89	15.3
862	Negative	NA	N	NA	0.75	6.54	7.2
863	Positive	GPB	N	Staphylococcus aureus	22.77	28.22	47.5
864	Negative	NA	N	NA	0.23	3.35	27.3
865	Negative	NA	N	NA	0.17	2.59	81.5
866	Negative	NA	N	NA	12.15	2.3	30.6
867	Negative	NA	N	NA	1.02	17.48	15.8
868	Negative	NA	N	NA	3.49	20.77	14
869	Negative	NA	N	NA	2.58	4.54	10
870	Negative	NA	N	NA	0.53	1.57	10.5
871	Negative	NA	N	NA	5.84	34.24	9.4
872	Positive	GPB	N	Streptococcus bovis II (Strep. group D)	13.44	19.32	243
873	Negative	NA	N	NA	0.04	0.96	20.7
874	Negative	NA	N	NA	1.09	7.47	6
875	Positive	GNB	N	Escherichia coli	29.77	1.32	40.2
876	Negative	NA	N	NA	13.65	1.4	19.4
877	Negative	NA	N	NA	0.29	12.79	13.8
878	Negative	NA	N	NA	0.27	13.8	11.5
879	Negative	NA	N	NA	0.1	3.6	11
880	Negative	NA	N	NA	8.45	13.5	16.6
881	Negative	NA	N	NA	0.67	12.42	9
882	Negative	NA	N	NA	0.18	5.9	12.4
883	Negative	NA	Y	NA	1.34	32.05	15.7
884	Negative	NA	N	NA	0.04	0.09	19.5
885	Negative	NA	N	NA	0.18	11.19	14
886	Negative	NA	N	NA	0.97	17.47	24.8

## Sheet: 說明
GPB = gram-positive bacteria; GNB = gram-negative bacteria
